# Supplementary material for: Production and evaluation of anti-BP26 monoclonal antibodies for the serological detection of animal brucellosis
Source: Front Vet Sci. 2024 Jun 18;11:1389728. doi: 10.3389/fvets.2024.1389728 (PMC11217538; doi:10.3389/fvets.2024.1389728)
Supplement: Supplementary TABLE 2 — Raw data for Figure 2. [file Table_2.XLSX]

## Sheet: cELISA
OD450 of small ruminant negative sera	OD450 of small ruminant positive sera	IP		OD450 of cattle negative sera	OD450 of cattle positive sera	IP		OD450 of canine negative sera	OD450 of canine positive sera	IP
0.8673	0.392	62.7978		0.9716	0.154275	84.2448		1.26383	0.154275	85.9903
0.8109	0.4636	56.0027		0.8412	0.10158	89.6262		1.2972	0.10158	90.7755
0.9324	0.4518	57.1225		1.1592	0.279833	71.4223		1.22012	0.279833	74.5884
0.9009	0.8133	22.8148		0.9024	0.191357	80.4578		0.91744	0.231357	78.9905
1.0167	0.2571	75.6003		0.938	0.687639	29.7754		1.03823	0.287639	73.8795
0.9039	0.5454	48.2395		1.0184	0.464684	52.5445		0.89394	0.464684	57.802
0.9339	0.8723	17.2155		1.1864	0.369238	62.2919		1.17406	0.369238	66.4695
0.9147	0.2585	75.4674		1.278	0.319424	67.3791		1.00956
1.1172	0.7552	28.3287		0.9384	0.179926	81.6252		1.26336
1.1289	0.7016	33.4156		1.1588	0.262268	73.2161		1.10685
1.1976	0.749	28.9171		0.9824	0.290799	70.3024		1.00157
1.1409	0.7236	31.3277		0.8624	0.336989	65.5853		0.45731
1.1436	0.3169	69.925		0.906	0.524257	46.4607		1.0152
1.1193	0.3336	68.3401		0.9956	0.535967	45.2649		1.06455
1.0452	0.7468	29.1259		1.2216	0.255112	73.9469		1.19004
1.062	0.8268	21.5336		1.2084	0.624721	36.2009		1.04998
1.0575	0.1924	81.7405		1.1512	0.305297	68.8218		1.2502
1.0905	0.3418	67.5619		1.1396	0.634108	35.2423		1.32352
1.1754	0.4503	57.2649		1.0184	0.669981	31.5787		1.03071
1.1982	0.1341	87.2734		1.178	0.639591	34.6823		1.34843
1.1604	0.178	83.1071		0.7392	0.662175	32.3759		1.06032
1.0713	0.407	61.3742		0.8216	0.779554	20.3887		0.26743
1.0878	0.6821	35.2662		0.9024	0.713104	27.1748		1.15432
1.1421	0.7754	26.4117		0.8728	0.674535	31.1136		1.08053
1.1622	0.5871	44.2821		0.8616	0.660037	32.5942		1.35877
1.155	0.3517	66.6224		0.7792	0.681691	30.3828		1.81232
1.1859	0.303	71.2442		0.7384	0.655483	33.0593		1.20696
1.1466	0.64	39.2616		1.27354	0.673885	31.1801		1.10215
1.1124	0.5495	47.8504		1.16522	0.718216	26.6528		1.08523
0.9036	0.4575	56.5816		0.929016	0.747212	23.6916		1.10732
0.8472	0.6156	41.5773		1.17039	0.651115	33.5054		1.16983
0.9687	0.4256	59.609		0.892224	0.654554	33.1542		1.20367
0.9372	0.657	37.6483		1.09364	0.659201	32.6797		1.13364
1.053	0.7747	26.4781		1.08262	0.619981	36.6849		1.08805
0.9402	0.1469	86.0587		0.96748	0.639312	34.7108		1.18252
0.9702	0.6431	38.9674		1.0191	0.631134	35.546		1.36817
0.951	0.7021	33.3681		0.70224	0.648606	33.7616		0.40232
1.0535	0.7106	32.5615		1.02144	0.750372	23.3689		1.29015
1.1552	0.7378	29.9801		0.94752	0.545911	44.2493		1.08664
1.08512	0.8208	22.1031		1.02144	0.619981	36.6849		1.22905
1.12749	0.552	47.6132		0.90468	0.657993	32.803		1.10262
0.932164	0.3662	65.2463		0.81816	0.702323	28.2758		1.03917
1.10811				0.77532	0.712268	27.2602		1.10215
1.03475				0.961884	0.44777	54.2719		1.03917
0.9513				0.832788				1.08617
1.04693				1.14761				0.98089
1.0796				0.893376				1.10121
1.16335				0.82862
1.17322				1.00822
1.1478				0.871024
1.03059				0.81506
1.07692				1.00556
1.03068				0.979218
1.15058
1.05369

## Sheet: iELISA
	OD450 of cattle negative sera	OD450 of cattle positive sera	P/N		OD450 of small ruminant negative sera	OD450 of small ruminant positive sera	P/N		OD450 of canine negative sera	OD450 of canine positive sera	P/N
	0.1303	0.5575	4.7126		0.1034	0.817	6.18003		0.117772	1.1471	10.0711
	0.1669	1.0766	9.10059		0.1343	0.7716	5.83661		0.106015	0.7483	6.5698
	0.0916	1.0832	9.15638		0.1115	0.6348	4.80182		0.101835	0.7715	6.77349
	0.1348	1.1111	9.39222		0.1651	0.1753	1.32602		0.120436	0.912	8.00702
	0.0963	0.982	8.30093		0.1126	0.8862	6.70348		0.095304	0.8436	7.4065
	0.166	0.1432	1.21048		0.1344	0.3793	2.86914		0.116726	1.0648	9.34855
	0.1464	0.8325	7.03719		0.1961	0.2955	2.23525		0.130155	0.9879	8.6734
	0.132	0.5998	5.07016		0.1549	1.5654	11.8411		0.0830252
	0.1293	0.9587	8.10397		0.1027	0.1595	1.20651		0.0820847
	0.0988	1.0767	9.10144		0.1179	0.221	1.67171		0.114428
	0.0923	1.1347	9.59172		0.1454	0.384	2.90469		0.106694
	0.0967	0.988	8.35165		0.0999	0.1805	1.36536		0.128953
	0.1022	0.7291	6.16314		0.1011	0.6509	4.9236		0.115838
	0.1094	0.1136	0.96027		0.1865	0.9972	7.54312		0.105336
	0.1035	0.1709	1.44463		0.1602	0.2118	1.60212		0.11333
	0.1069	0.7438	6.2874		0.1477	0.501	3.78971		0.0872575
	0.0966	0.2174	1.8377		0.1353	1.3366	10.1104		0.192228
	0.0947	0.1602	1.35418		0.1243	0.6109	4.62103		0.121847
	0.1015	0.1119	0.9459		0.1368	0.9981	7.54992		0.113069
	0.1199	0.2204	1.86306		0.1157	0.3072	2.32375		0.108053
	0.0779	0.1376	1.16314		0.1018	0.1007	0.761725		0.105493
	0.0882	0.1787	1.51057		0.114	0.1002	0.757943		0.112338
	0.0905	0.2139	1.80811		0.1311	0.1029	0.778366		0.0984913
	0.1203	0.2564	2.16737		0.1082	0.0971	0.734493		0.0819803
	0.1709	0.1817	1.53593		0.1755	0.1221	0.923601		0.089661
	0.1197	0.1395	1.17921		0.098	0.1291	0.976551		0.123676
	0.0986	0.177	1.4962		0.1627	1.0089	7.63162		0.11077
	0.1298	0.4055	3.42773		0.1698	0.5199	3.93268		0.112024
	0.0948	0.3538	2.9907		0.0926	0.3927	2.9705		0.127386
	0.1016	0.4821	4.07523		0.0895	0.6069	4.59077		0.129685
	0.1012	0.4412	3.7295		0.105	0.7878	5.95915		0.102723
	0.0872	0.5976	5.05156		0.1115	0.3955	2.99168		0.111711
	0.1096	0.1677	1.41758		0.083	0.4942	3.73828		0.084645
	0.1498	0.264	2.23161		0.0962	0.1187	0.897882		0.120959
	0.1071	0.2296	1.94083		0.0637	1.2514	9.46596		0.127803
	0.1016	0.2307	1.95013		0.0693	0.3984	3.01362		0.202312
	0.1838	0.404	3.41505		0.0896	0.1572	1.18911		0.115316
	0.0956	0.2485	2.10059		0.0894	0.1485	1.1233		0.140344
	0.1003	0.2179	1.84193		0.1339	0.1023	0.773828		0.0994317
	0.1335	0.6129	5.1809		0.101	0.5258	3.97731		0.095304
	0.1278	0.3579	3.02536		0.0929	0.1411	1.06732		0.090915
	0.1027	0.4427	3.74218		0.1331	0.0783	0.592284		0.127908
	0.0947	0.307	2.5951		0.1406				0.114375
	0.1016	0.4552	3.84784		0.184				0.116988
	0.1295				0.1655				0.124825
	0.1121				0.1636				0.111293
	0.1184				0.1059				0.113886
	0.1049				0.1505
	0.1027				0.139
	0.0977				0.1931
	0.2745				0.1185
	0.2062				0.1781
	0.118287				0.2409
					0.264
					0.132246
